# Supplementary material for: Urolithins Modulate the Viability, Autophagy, Apoptosis, and Nephrin Turnover in Podocytes Exposed to High Glucose
Source: Cells. 2022 Aug 9;11(16):2471. doi: 10.3390/cells11162471 (PMC9406555; doi:10.3390/cells11162471)
Supplement: Supplementary file 1 [file cells-11-02471-s001.zip]

Archive with 1 entries (1 files):
- cells-1819741-supplementary.pdf
